# Supplementary material for: Asymptomatic carriage of Plasmodium falciparum by individuals with variant blood groups and haemoglobin genotypes in southern Ghana
Source: Malar J. 2020 Jun 23;19:217. doi: 10.1186/s12936-020-03299-1 (PMC7310487; doi:10.1186/s12936-020-03299-1)
Supplement: Supplementary file 1 — Additional file 1. Statistical analysis. Tables containing the exact counts of different variables determined at each site (Greater Accra and Central Region) as well as details of the Chi-Squared tests and Binary Logistic Regression analysis performed on the data. [file 12936_2020_3299_MOESM1_ESM.xlsx]

## Sheet: Sheet1
Blood Group distribution in study sites
			Central	Greater Accra	Total
BLOOD GROUP Rh	A-	Count	5	5	10
		% within Region	0.016	0.014	0.015
	A+	Count	47	64	111
		% within Region	0.15	0.182	0.167
	AB-	Count	0	3	3
		% within Region	0	0.009	0.005
	AB+	Count	13	17	30
		% within Region	0.041	0.048	0.045
	B-	Count	9	4	13
		% within Region	0.029	0.011	0.02
	B+	Count	68	74	142
		% within Region	0.217	0.21	0.213
	O-	Count	19	22	41
		% within Region	0.061	0.063	0.062
	O+	Count	153	163	316
		% within Region	0.487	0.463	0.474
Total		Count	314	352	666
		% within Region	1	1	1
Distribution of sickling genotypes among study particpants
			Central	Greater Accra	Total
HBB geno	AA	Count	309	253	562
		% within Region	0.748	0.705	0.728
	AC	Count	30	44	74
		% within Region	0.073	0.123	0.096
	AS	Count	68	54	122
		% within Region	0.165	0.15	0.158
	CC	Count	4	2	6
		% within Region	0.01	0.006	0.008
	SC	Count	2	4	6
		% within Region	0.005	0.011	0.008
	SF	Count	0	1	1
		% within Region	0	0.003	0.001
	SS	Count	0	1	1
		% within Region	0	0.003	0.001
Total		Count	413	359	772
		% within Region	1	1	1
Qualitative sickling test result of study participants
			Central	Greater Accra	Total
SICKLING	Negative	Count	241	249	490
		% within Region	0.768	0.886	0.824
	Positive	Count	73	32	105
		% within Region	0.232	0.114	0.176
Total		Count	314	281	595
		% within Region	1	1	1
P. falciparum carriage of study participants
			Central	Greater Accra	Total
PF	negative	Count	243	209	452
		% within Region	0.591	0.582	0.587
	positive	Count	168	150	318
		% within Region	0.409	0.418	0.413
Total		Count	411	359	770
		% within Region	1	1	1
Distribution of P. falciparum carriage by blood group
Region				PF negative	PF positive	Total
Central	BLOOD GROUP Rh	A-	Count	2	3	5
			% within BLOOD GROUP	0.4	0.6	1
		A+	Count	22	25	47
			% within BLOOD GROUP	0.468	0.532	1
		AB+	Count	10	3	13
			% within BLOOD GROUP	0.769	0.231	1
		B-	Count	5	4	9
			% within BLOOD GROUP	0.556	0.444	1
		B+	Count	40	27	67
			% within BLOOD GROUP	0.597	0.403	1
		O-	Count	13	6	19
			% within BLOOD GROUP	0.684	0.316	1
		O+	Count	85	68	153
			% within BLOOD GROUP	0.556	0.444	1
	Total		Count	177	136	313
			% within BLOOD GROUP	0.565	0.435	1
Greater Accra	BLOOD GROUP Rh	A-	Count	2	3	5
			% within BLOOD GROUP	0.4	0.6	1
		A+	Count	38	26	64
			% within BLOOD GROUP	0.594	0.406	1
		AB-	Count	0	3	3
			% within BLOOD GROUP	0	1	1
		AB+	Count	12	5	17
			% within BLOOD GROUP	0.706	0.294	1
		B-	Count	1	3	4
			% within BLOOD GROUP	0.25	0.75	1
		B+	Count	39	35	74
			% within BLOOD GROUP	0.527	0.473	1
		O-	Count	12	10	22
			% within BLOOD GROUP	0.545	0.455	1
		O+	Count	103	60	163
			% within BLOOD GROUP	0.632	0.368	1
	Total		Count	207	145	352
			% within BLOOD GROUP	0.588	0.412	1
Total	BLOOD GROUP Rh	A-	Count	4	6	10
			% within BLOOD GROUP	0.4	0.6	1
		A+	Count	60	51	111
			% within BLOOD GROUP	0.541	0.459	1
		AB-	Count	0	3	3
			% within BLOOD GROUP	0	1	1
		AB+	Count	22	8	30
			% within BLOOD GROUP	0.733	0.267	1
		B-	Count	6	7	13
			% within BLOOD GROUP	0.462	0.538	1
		B+	Count	79	62	141
			% within BLOOD GROUP	0.56	0.44	1
		O-	Count	25	16	41
			% within BLOOD GROUP	0.61	0.39	1
		O+	Count	188	128	316
			% within BLOOD GROUP	0.595	0.405	1
	Total		Count	384	281	665
			% within BLOOD GROUP	0.577	0.423	1
Distribution of P. falciparum carriage by hemoglobin genotype
Region				PF negative	PF positive	Total
Central	HBB geno	AA	Count	185	122	307
			% within HBB genotype	0.603	0.397	1
		AC	Count	18	12	30
			% within HBB genotype	0.6	0.4	1
		AS	Count	38	30	68
			% within HBB genotype	0.559	0.441	1
		CC	Count	1	3	4
			% within HBB genotype	0.25	0.75	1
		SC	Count	1	1	2
			% within HBB genotype	0.5	0.5	1
	Total		Count	243	168	411
			% within HBB genotype	0.591	0.409	1
Greater Accra	HBB geno	AA	Count	145	108	253
			% within HBB genotype	0.573	0.427	1
		AC	Count	22	22	44
			% within HBB genotype	0.5	0.5	1
		AS	Count	36	18	54
			% within HBB genotype	0.667	0.333	1
		CC	Count	1	1	2
			% within HBB genotype	0.5	0.5	1
		SC	Count	3	1	4
			% within HBB genotype	0.75	0.25	1
		SF	Count	1	0	1
			% within HBB genotype	1	0	1
		SS	Count	1	0	1
			% within HBB genotype	1	0	1
	Total		Count	209	150	359
			% within HBB genotype	0.582	0.418	1
Total	HBB geno	AA	Count	330	230	560
			% within HBB genotype	0.589	0.411	1
		AC	Count	40	34	74
			% within HBB genotype	0.541	0.459	1
		AS	Count	74	48	122
			% within HBB genotype	0.607	0.393	1
		CC	Count	2	4	6
			% within HBB genotype	0.333	0.667	1
		SC	Count	4	2	6
			% within HBB genotype	0.667	0.333	1
		SF	Count	1	0	1
			% within HBB genotype	1	0	1
		SS	Count	1	0	1
			% within HBB genotype	1	0	1
	Total		Count	452	318	770
			% within HBB genotype	0.587	0.413	1
Distribution of P. falciparum carriage by qualitative sickling (RBC phenotyping) test
Region				PF negative	PF positive	Total
Central	SICKLING	Negative	Count	124	116	240
			% within SICKLING	0.517	0.483	1
		Positive	Count	53	20	73
			% within SICKLING	0.726	0.274	1
	Total		Count	177	136	313
			% within SICKLING	0.565	0.435	1
Greater Accra	SICKLING	Negative	Count	151	98	249
			% within SICKLING	0.606	0.394	1
		Positive	Count	20	12	32
			% within SICKLING	0.625	0.375	1
	Total		Count	171	110	281
			% within SICKLING	0.609	0.391	1
Total	SICKLING	Negative	Count	275	214	489
			% within SICKLING	0.562	0.438	1
		Positive	Count	73	32	105
			% within SICKLING	0.695	0.305	1
	Total		Count	348	246	594
			% within SICKLING	0.586	0.414	1
distribution of sickling test by HB genotype
HBB geno		SICKLING	SICKLING	Total
		Negative	Positive
AA	Count	389	43	432
	% within HBB genotype	0.9	0.1	1
AC	Count	55	7	62
	% within HBB genotype	0.887	0.113	1
AS	Count	39	52	91
	% within HBB genotype	0.429	0.571	1
CC	Count	4	0	4
	% within HBB genotype	1	0	1
SC	Count	2	3	5
	% within HBB genotype	0.4	0.6	1
SS	Count	1	0	1
	% within HBB genotype	1	0	1
Total	Count	490	105	595
	% within HBB genotype	0.824	0.176	1
Distribution of HB genotypes and Bloodgroup amongst P. falciparum positive individuals
			HBB genotype					Total
			AA	AC	AS	CC	SC
BLOOD GROUP Rh	A-	Count	4	2	0	0	0	6
		% within HBB genotype	0.02	0.065	0	0	0	0.021
	A+	Count	35	9	5	1	1	51
		% within HBB genotype	0.171	0.29	0.128	0.25	0.5	0.181
	AB-	Count	0	0	3	0	0	3
		% within HBB genotype	0	0	0.077	0	0	0.011
	AB+	Count	6	1	1	0	0	8
		% within HBB genotype	0.029	0.032	0.026	0	0	0.028
	B-	Count	5	0	2	0	0	7
		% within HBB genotype	0.024	0	0.051	0	0	0.025
	B+	Count	48	7	7	0	0	62
		% within HBB genotype	0.234	0.226	0.179	0	0	0.221
	O-	Count	10	3	3	0	0	16
		% within HBB genotype	0.049	0.097	0.077	0	0	0.057
	O+	Count	97	9	18	3	1	128
		% within HBB genotype	0.473	0.29	0.462	0.75	0.5	0.456
Chi-Square Tests
Region		Value	df	Asymp. Sig. (2-sided)
Central	Pearson Chi-Square	14.716b	4	0.005
	Likelihood Ratio	15.187	4	0.004
	N of Valid Cases	413
Greater Accra	Pearson Chi-Square	7.163c	3	0.067
	Likelihood Ratio	7.849	3	0.049
	N of Valid Cases	359
Total	Pearson Chi-Square	11.369a	6	0.078
	Likelihood Ratio	12.412	6	0.053
	N of Valid Cases	772
Binary Logistic regression of P. falciparum carriage using HB genotype, Age, sex and region as covariates
Classification Tablea
Observed			Predicted
			PF		Percentage Correct
			negative	positive
Step 1	PF	negative	5	68	6.84932
		positive	7	310	97.7918
	Overall Percentage				80.7692
Step 2	PF	negative	5	68	6.84932
		positive	6	311	98.1073
	Overall Percentage				81.0256
Step 3	PF	negative	3	70	4.10959
		positive	7	310	97.7918
	Overall Percentage				80.2564
Variables in the Equation
		B	S.E.	Wald	df	Sig.	Exp(B)
Step 1a	HBBgeno			5.00203	5	0.415632
	HBBgeno(1)	22.0319	40191.4	3.00494e-07	1	0.999563	3.70097e+09
	HBBgeno(2)	22.1959	40191.4	3.04986e-07	1	0.999559	4.36088e+09
	HBBgeno(3)	21.4779	40191.4	2.85573e-07	1	0.999574	2.12686e+09
	HBBgeno(4)	41.3326	44666.4	8.56296e-07	1	0.999262	8.92331e+17
	HBBgeno(5)	19.7031	40191.4	2.40328e-07	1	0.999609	3.60543e+08
	AGE	-0.0307489	0.0100182	9.42058	1	0.00214563	0.969719
	SEX			0.000120306	2	0.99994
	SEX(1)	-20.9613	40189	2.72034e-07	1	0.999584	7.88139e-10
	SEX(2)	-20.9582	40189	2.71952e-07	1	0.999584	7.90658e-10
	BLOODGROUPRh			6.72059	9	0.666184
	BLOODGROUPRh(1)	-20.4693	40189.2	2.59411e-07	1	0.999594	1.28912e-09
	BLOODGROUPRh(2)	-0.441013	43293.8	1.03765e-10	1	0.999992	0.643384
	BLOODGROUPRh(3)	-19.7257	40189.2	2.40906e-07	1	0.999608	2.71162e-09
	BLOODGROUPRh(4)	0.690556	46400.8	2.21487e-10	1	0.999988	1.99483
	BLOODGROUPRh(5)	-20.3429	40189.2	2.56217e-07	1	0.999596	1.4628e-09
	BLOODGROUPRh(6)	0.416645	42488.8	9.61578e-11	1	0.999992	1.51686
	BLOODGROUPRh(7)	-19.1437	40189.2	2.269e-07	1	0.99962	4.85273e-09
	BLOODGROUPRh(8)	-19.5172	40189.2	2.35838e-07	1	0.999613	3.34046e-09
	BLOODGROUPRh(9)	-20.0664	40189.2	2.493e-07	1	0.999602	1.92866e-09
	Region(1)	1.27495	0.34677	13.5177	1	0.000236318	3.57853
	Constant	20.4366	69601	8.62161e-08	1	0.999766	7.50792e+08
Step 2a	HBBgeno			5.08366	5	0.405755
	HBBgeno(1)	22.0596	40192.7	3.01231e-07	1	0.999562	3.80497e+09
	HBBgeno(2)	22.214	40192.7	3.05463e-07	1	0.999559	4.44036e+09
	HBBgeno(3)	21.4967	40192.7	2.86055e-07	1	0.999573	2.16726e+09
	HBBgeno(4)	41.3478	44673.4	8.56658e-07	1	0.999262	9.0603e+17
	HBBgeno(5)	19.7396	40192.7	2.41201e-07	1	0.999608	3.73923e+08
	AGE	-0.0297518	0.00993714	8.96403	1	0.00275348	0.970686
	BLOODGROUPRh			6.68583	9	0.669792
	BLOODGROUPRh(1)	-20.4864	40192.4	2.59801e-07	1	0.999593	1.26733e-09
	BLOODGROUPRh(2)	-0.437443	43297.7	1.02073e-10	1	0.999992	0.645686
	BLOODGROUPRh(3)	-19.724	40192.4	2.40825e-07	1	0.999608	2.71623e-09
	BLOODGROUPRh(4)	0.693889	46404.8	2.23591e-10	1	0.999988	2.00148
	BLOODGROUPRh(5)	-20.343	40192.4	2.56177e-07	1	0.999596	1.46271e-09
	BLOODGROUPRh(6)	0.39116	42502.2	8.47005e-11	1	0.999993	1.4787
	BLOODGROUPRh(7)	-19.1508	40192.4	2.27031e-07	1	0.99962	4.8185e-09
	BLOODGROUPRh(8)	-19.5191	40192.4	2.35847e-07	1	0.999613	3.33398e-09
	BLOODGROUPRh(9)	-20.0487	40192.4	2.48819e-07	1	0.999602	1.96317e-09
	Region(1)	1.25779	0.342623	13.4768	1	0.000241533	3.51765
	Constant	-0.559148	56840.3	9.677e-11	1	0.999992	0.571696
Step 3a	HBBgeno			3.63046	5	0.603746
	HBBgeno(1)	22.3395	40194.8	3.08893e-07	1	0.999557	5.03419e+09
	HBBgeno(2)	22.5765	40194.8	3.15482e-07	1	0.999552	6.38058e+09
	HBBgeno(3)	21.8962	40194.8	2.96754e-07	1	0.999565	3.23142e+09
	HBBgeno(4)	41.5441	44807.5	8.59642e-07	1	0.99926	1.1025e+18
	HBBgeno(5)	20.471	40194.8	2.59381e-07	1	0.999594	7.77035e+08
	AGE	-0.034606	0.00814982	18.0304	1	2.17403e-05	0.965986
	Region(1)	0.944792	0.295544	10.2195	1	0.00138966	2.57228
	Constant	-20.5108	40194.8	2.60391e-07	1	0.999593	1.2367e-09
Step 4a	AGE	-0.0353389	0.00806848	19.1833	1	1.1875e-05	0.965278
	Region(1)	0.929808	0.290409	10.251	1	0.00136613	2.53402
	Constant	1.77537	0.22149	64.2492	1	1.09635e-15	5.90245
a. Variable(s) entered on step 1: HBBgeno, AGE, SEX, BLOODGROUPRh, Region.
Binary Logistic regression of P. falciparum carriage using blood group type, Age, sex and region as covariates
Classification Tablea
Observed			Predicted
			PF		Percentage Correct
			negative	positive
Step 1	PF	negative	6	67	8.21918
		positive	4	313	98.7382
	Overall Percentage				81.7949
Step 2	PF	negative	6	67	8.21918
		positive	3	314	99.0536
	Overall Percentage				82.0513
Step 3	PF	negative	3	70	4.10959
		positive	7	310	97.7918
	Overall Percentage				80.2564
a. The cut value is .500
Variables in the Equation
		B	S.E.	Wald	df	Sig.	Exp(B)
Step 1a	BLOODGROUPRh			6.82068	9	0.655783
	BLOODGROUPRh(1)	-20.6012	40194.4	2.62697e-07	1	0.999591	1.12982e-09
	BLOODGROUPRh(2)	-0.382508	43281.7	7.81039e-11	1	0.999993	0.682148
	BLOODGROUPRh(3)	-19.8372	40194.4	2.43575e-07	1	0.999606	2.42545e-09
	BLOODGROUPRh(4)	0.114439	46409.2	6.08049e-12	1	0.999998	1.12124
	BLOODGROUPRh(5)	-20.3988	40194.4	2.5756e-07	1	0.999595	1.38328e-09
	BLOODGROUPRh(6)	0.064782	42584.1	2.31426e-12	1	0.999999	1.06693
	BLOODGROUPRh(7)	-19.2672	40194.4	2.29777e-07	1	0.999618	4.28908e-09
	BLOODGROUPRh(8)	-19.681	40194.4	2.39753e-07	1	0.999609	2.83564e-09
	BLOODGROUPRh(9)	-20.1773	40194.4	2.51996e-07	1	0.999599	1.72633e-09
	AGE	-0.0308835	0.00987534	9.78022	1	0.00176399	0.969589
	SEX			0.045152	2	0.977677
	SEX(1)	-21.0121	40195.9	2.73261e-07	1	0.999583	7.491e-10
	SEX(2)	-21.0729	40195.9	2.74844e-07	1	0.999582	7.04934e-10
	Region(1)	1.22654	0.340479	12.9773	1	0.000315288	3.40943
	Constant	42.5847	56846.1	5.61184e-07	1	0.999402	3.12107e+18
Step 2a	BLOODGROUPRh			6.72095	9	0.666146
	BLOODGROUPRh(1)	-20.5842	40188.1	2.62343e-07	1	0.999591	1.14925e-09
	BLOODGROUPRh(2)	-0.360309	43283.2	6.92967e-11	1	0.999993	0.697461
	BLOODGROUPRh(3)	-19.8018	40188.1	2.4278e-07	1	0.999607	2.51304e-09
	BLOODGROUPRh(4)	0.131618	46400.9	8.04597e-12	1	0.999998	1.14067
	BLOODGROUPRh(5)	-20.3733	40188.1	2.56995e-07	1	0.999596	1.41908e-09
	BLOODGROUPRh(6)	0.059204	42602.5	1.93122e-12	1	0.999999	1.06099
	BLOODGROUPRh(7)	-19.249	40188.1	2.29415e-07	1	0.999618	4.36773e-09
	BLOODGROUPRh(8)	-19.6578	40188.1	2.39263e-07	1	0.99961	2.90215e-09
	BLOODGROUPRh(9)	-20.1291	40188.1	2.50873e-07	1	0.9996	1.81147e-09
	AGE	-0.0298661	0.00978977	9.30708	1	0.0022827	0.970575
	Region(1)	1.22052	0.335748	13.2149	1	0.000277729	3.38895
	Constant	21.5015	40188.1	2.86247e-07	1	0.999573	2.17758e+09
Step 3a	AGE	-0.0353389	0.00806848	19.1833	1	1.1875e-05	0.965278
	Region(1)	0.929808	0.290409	10.251	1	0.00136613	2.53402
	Constant	1.77537	0.22149	64.2492	1	1.09635e-15	5.90245
a. Variable(s) entered on step 1: BLOODGROUPRh, AGE, SEX, Region.

## Sheet: Sheet3
Classification Tablea
Observed			Predicted
			PF		Percentage Correct
			negative	positive
Step 1	PF	negative	5	68	6.84932
		positive	7	310	97.7918
	Overall Percentage				80.7692
Step 2	PF	negative	5	68	6.84932
		positive	6	311	98.1073
	Overall Percentage				81.0256
Step 3	PF	negative	3	70	4.10959
		positive	7	310	97.7918
	Overall Percentage				80.2564
a. The cut value is .500
